# Supplementary material for: Holocene Critical Zone dynamics in an Alpine catchment inferred from a speleothem multiproxy record: disentangling climate and human influences
Source: Sci Rep. 2019 Nov 28;9:17829. doi: 10.1038/s41598-019-53583-7 (PMC6883060; doi:10.1038/s41598-019-53583-7)
Supplement: Supplementary file 2 — Supplementary information [file 41598_2019_53583_MOESM2_ESM.xlsx]

## Sheet: Foglio1
sample	depth (mm)	13C	18O	Age model oct 2018 JH	error
RMD1-1	1	-5.85138	-8.81097	0.409424	0.118525
RMD1-2	2	-6.26443	-8.9584	0.431007	0.111331
RMD1-3	3	-4.84787	-8.57779	0.45259	0.104137
RMD1-4	4	-5.53425	-8.594	0.474173	0.0969424
RMD1-5	5	-5.41906	-8.65674	0.495755	0.0897482
RMD1-6	6	-5.81675	-8.6545	0.517338	0.082554
RMD1-7	7	-5.33125	-8.63649	0.538921	0.0753597
RMD1-8	8	-5.71623	-8.61216	0.560504	0.0681655
RMD1-9	9	-5.72949	-9.00588	0.582174	0.071087
RMD1-10	10	-6.29892	-10.4796	0.603913	0.0832609
RMD1-11	11	-6.96169	-9.17792	0.625652	0.101377
RMD1-12	12	-4.71906	-8.43792	0.647391	0.113696
RMD1-13	13	-6.30624	-9.31228	0.66913	0.124565
RMD1-14	14	-6.21694	-10.0669	0.69087	0.13529
RMD1-15	15	-5.61407	-9.19353	0.712609	0.142536
RMD1-16	16	-5.53475	-9.8745	0.734348	0.149783
RMD1-17	17	-5.77651	-8.90953	0.754058	0.158043
RMD1-18	18	-5.901	-9.83175	0.768551	0.168913
RMD1-19	19	-5.22252	-8.44057	0.789565	0.173261
RMD1-20	20	-5.38617	-9.30258	0.807536	0.178768
RMD1-21	21	-6.28317	-10.8593	0.823043	0.185507
RMD1-22	22	-7.16617	-8.61058	0.844783	0.18913
RMD1-23	23	-7.27542	-8.89483	0.866522	0.195507
RMD1-24	24	-7.08443	-9.3557	0.885507	0.2
RMD1-25	25	-6.84192	-9.43583	0.9	0.2
RMD1-26	26	-6.66142	-8.88883	0.921739	0.203623
RMD1-27	27	-5.91264	-8.60605	0.938921	0.20723
RMD1-28	28	-6.54592	-8.60908	0.955	0.21
RMD1-29	29	-6.09845	-9.46121	0.976739	0.21
RMD1-30	30	-6.94307	-8.60375	0.992319	0.21
RMD1-31	31	-6.06917	-8.68958	1.01022	0.21
RMD1-32	32	-5.74217	-8.22258	1.0313	0.209348
RMD1-33	33	-6.72042	-9.31658	1.0458	0.202101
RMD1-34	34	-6.82642	-9.12233	1.06543	0.2
RMD1-35	35	-6.77592	-8.67408	1.08717	0.197609
RMD1-36	36	-6.97446	-9.12625	1.10891	0.190362
RMD1-37	37	-6.79892	-9.14683	1.12377	0.186558
RMD1-38	38	-6.83317	-8.82783	1.14239	0.182935
RMD1-39	39	-6.89617	-8.37508	1.16413	0.178623
RMD1-40	40	-7.12967	-8.72383	1.18587	0.171377
RMD1-41	41	-6.82392	-8.38233	1.20174	0.16413
RMD1-42	42	-6.69617	-8.85933	1.21935	0.155326
RMD1-43	43	-6.93667	-8.78608	1.24109	0.144638
RMD1-44	44	-7.31385	-9.42778	1.26283	0.137391
RMD1-45	45	-7.03805	-9.823	1.28457	0.127717
RMD1-46	46	-7.32962	-8.92124	1.3063	0.115797
RMD1-47	47	-7.23412	-9.42108	1.32804	0.101304
RMD1-48	48	-7.55955	-9.48745	1.34964	0.0869065
RMD1-49	49	-7.68274	-9.72717	1.3713	0.0724638
RMD1-50	50	-7.27769	-8.98382	1.39203	0.06
RMD1-51	51	-7.08998	-8.97832	1.40652	0.06
RMD1-52	52	-7.15179	-9.08332	1.42101	0.0655072
RMD1-53	53	-7.54418	-8.7809	1.43551	0.0713768
RMD1-54	54	-7.30606	-8.73822	1.45	0.075
RMD1-55	55	-7.39295	-9.26974	1.45725	0.0822464
RMD1-56	56	-7.20955	-9.14459	1.46899	0.0872464
RMD1-57	57	-7.47224	-8.93119	1.48174	0.0908696
RMD1-58	58	-7.54554	-8.63223	1.48899	0.0944928
RMD1-59	59	-7.54975	-8.93695	1.50246	0.0981159
RMD1-60	60	-7.28326	-9.21476	1.51348	0.101739
RMD1-61	61	-7.42183	-9.07415	1.52072	0.105362
RMD1-62	62	-7.4122	-8.91365	1.52797	0.108986
RMD1-63	63	-7.28022	-9.18019	1.54043	0.112609
RMD1-64	64	-7.61789	-8.67747	1.55246	0.115
RMD1-65	65	-7.14076	-8.92417	1.55971	0.115
RMD1-66	66	-7.49959	-8.62065	1.57391	0.118478
RMD1-67	67	-7.33975	-8.27137	1.5842	0.12
RMD1-68	68	-7.48648	-8.62158	1.59144	0.12
RMD1-69	69	-7.67793	-8.76859	1.59863	0.12
RMD1-70	70	-7.62575	-8.64998	1.61174	0.122935
RMD1-71	71	-7.142	-8.8002	1.62312	0.125
RMD1-72	72	-7.0853	-8.88878	1.63072	0.125
RMD1-73	73	-7.39071	-9.63808	1.64522	0.125
RMD1-74	74	-7.26553	-8.77621	1.65486	0.122572
RMD1-75	75	-7.10136	-8.63016	1.6621	0.12
RMD1-76	76	-7.39918	-8.94492	1.66935	0.12
RMD1-77	77	-7.48237	-8.68786	1.68319	0.116703
RMD1-78	78	-7.55255	-8.80128	1.69384	0.11692
RMD1-79	79	-7.7842	-8.65226	1.70217	0.119457
RMD1-80	80	-7.1615	-8.6925	1.71667	0.115833
RMD1-81	81	-6.7445	-8.92775	1.72558	0.115
RMD1-82	82	-6.18025	-8.79925	1.73565	0.113587
RMD1-83	83	-6.69325	-9.08425	1.75007	0.109964
RMD1-84	84	-6.7269	-9.38739	1.75732	0.106341
RMD1-85	85	-6.97006	-8.85815	1.76913	0.105
RMD1-86	86	-7.10825	-8.671	1.78181	0.104094
RMD1-87	87	-7.29675	-8.749	1.78906	0.100471
RMD1-88	88	-7.04723	-8.17146	1.80252	0.1
RMD1-89	89	-7.20869	-8.77875	1.81696	0.1
RMD1-90	90	-6.96779	-8.92997	1.83217	0.100362
RMD1-91	91	-6.8725	-8.9354	1.85391	0.103986
RMD1-92	92	-6.65295	-8.82291	1.87043	0.105
RMD1-93	93	-6.55327	-8.8001	1.88493	0.106232
RMD1-94	94	-6.65456	-9.19798	1.89942	0.109855
RMD1-95	95	-6.86	-9.92702	1.91391	0.116957
RMD1-96	96	-6.74417	-9.16036	1.92841	0.12
RMD1-97	97	-6.80919	-9.12305	1.9429	0.121449
RMD1-98	98	-6.92042	-9.36419	1.95739	0.128696
RMD1-99	99	-6.80445	-9.08062	1.97188	0.13
RMD1-100	100	-6.64412	-8.8533	1.98638	0.131594
RMD1-101	101	-7.09175	-8.71575	2.00087	0.135217
RMD1-102	102	-6.81524	-8.55243	2.01536	0.138841
RMD1-103	103	-6.8425	-8.17425	2.02493	0.14
RMD1-104	104	-7.1755	-8.4495	2.03435	0.141087
RMD1-105	105	-7.248	-8.3835	2.04884	0.14471
RMD1-106	106	-7.31875	-8.358	2.06333	0.145
RMD1-107	107	-7.23465	-8.73467	2.07783	0.145
RMD1-108	108	-7.0995	-8.61925	2.09115	0.144424
RMD1-109	109	-7.1025	-8.603	2.09835	0.140827
RMD1-110	110	-7.44775	-8.888	2.11116	0.14279
RMD1-111	111	-6.9875	-8.613	2.12565	0.143587
RMD1-112	112	-6.80625	-8.348	2.14014	0.139964
RMD1-113	113	-6.77225	-8.395	2.15464	0.136341
RMD1-114	114	-7.14575	-8.6165	2.16913	0.132717
RMD1-115	115	-7.13525	-8.627	2.18362	0.129094
RMD1-116	116	-7.00475	-8.84775	2.19812	0.125471
RMD1-117	117	-6.9635	-8.4125	2.2063	0.121848
RMD1-118	118	-6.90807	-8.78113	2.2171	0.118225
RMD1-119	119	-6.75538	-8.69955	2.23159	0.114601
RMD1-120	120	-7.10025	-8.804	2.24609	0.110978
RMD1-121	121	-6.6355	-8.28	2.26058	0.10471
RMD1-122	122	-6.475	-8.11425	2.27507	0.0974638
RMD1-123	123	-6.7485	-7.94525	2.28957	0.0902174
RMD1-124	124	-6.84492	-8.41304	2.30406	0.0864855
RMD1-125	125	-5.44586	-8.28454	2.31855	0.078587
RMD1-126	126	-5.2078	-8.48397	2.33304	0.0684783
RMD1-127	127	-5.55177	-9.2634	2.34754	0.0612319
RMD1-128	128	-6.13054	-9.1498	2.36791	0.06
RMD1-129	129	-5.58885	-9.04932	2.38638	0.0615942
RMD1-130	130	-5.90095	-9.20653	2.40087	0.0654348
RMD1-131	131	-6.18193	-9.62675	2.41536	0.0726812
RMD1-132	132	-6.17247	-9.84192	2.42986	0.0823913
RMD1-133	133	-6.112	-9.24371	2.44435	0.0921739
RMD1-134	134	-6.21752	-9.46872	2.45884	0.0994203
RMD1-135	135	-6.35938	-9.60898	2.46667	0.106667
RMD1-136	136	-6.30811	-9.30359	2.47783	0.111957
RMD1-137	137	-6.47661	-9.79079	2.49232	0.116159
RMD1-138	138	-6.2943	-9.45068	2.50681	0.123406
RMD1-139	139	-6.18691	-9.50098	2.5213	0.127826
RMD1-140	140	-6.12394	-9.18903	2.5329	0.131449
RMD1-141	141	-6.16526	-9.41869	2.54029	0.135072
RMD1-142	142	-6.23146	-9.54336	2.55478	0.138696
RMD1-143	143	-6.28074	-9.22211	2.56928	0.142319
RMD1-144	144	-6.32877	-9.29347	2.58188	0.145942
RMD1-145	145	-6.29766	-9.22375	2.58913	0.149565
RMD1-146	146	-6.39373	-9.77029	2.60275	0.15
RMD1-147	147	-5.79766	-9.19737	2.61362	0.151812
RMD1-148	148	-6.01564	-9.66834	2.62173	0.155
RMD1-149	149	-6.6008	-9.6046	2.63612	0.155
RMD1-150	150	-6.31291	-8.97842	2.65058	0.155
RMD1-151	151	-6.43081	-9.15376	2.66254	0.155
RMD1-152	152	-6.37257	-9.2757	2.66978	0.155
RMD1-153	153	-6.26207	-9.14228	2.68406	0.158514
RMD1-154	154	-7.07118	-9.08924	2.69428	0.157862
RMD1-155	155	-7.15057	-9.26859	2.70304	0.155
RMD1-156	156	-6.13203	-8.63717	2.71754	0.155
RMD1-157	157	-5.00773	-7.56528	2.73203	0.155
RMD1-158	158	-6.69612	-8.64578	2.74326	0.15337
RMD1-159	159	-6.77974	-8.47326	2.75101	0.15
RMD1-160	160	-6.65468	-8.37839	2.76551	0.15
RMD1-161	161	-6.51072	-8.33655	2.78	0.1475
RMD1-162	162	-6.40667	-8.46697	2.79225	0.143877
RMD1-163	163	-5.83961	-8.25361	2.79949	0.140254
RMD1-164	164	-6.7775	-8.87571	2.81348	0.13663
RMD1-165	165	-6.47163	-8.38769	2.82797	0.133007
RMD1-166	166	-6.05555	-8.05294	2.84123	0.129384
RMD1-167	167	-6.36336	-8.34996	2.84848	0.125761
RMD1-168	168	-6.44823	-8.27258	2.86145	0.122138
RMD1-169	169	-6.40592	-8.34066	2.8759	0.118525
RMD1-170	170	-6.80936	-8.65918	2.89029	0.114855
RMD1-171	171	-6.79866	-8.52958	2.90478	0.107609
RMD1-172	172	-6.93828	-8.57579	2.91464	0.102681
RMD1-173	173	-6.97412	-8.57825	2.92565	0.0971739
RMD1-174	174	-6.86312	-8.74256	2.94739	0.0863043
RMD1-175	175	-6.57491	-8.58918	2.96275	0.085
RMD1-176	176	-6.833	-8.74448	2.97725	0.085
RMD1-177	177	-6.3009	-8.99491	2.99174	0.085
RMD1-178	178	-6.52563	-8.92848	3.00623	0.085
RMD1-179	179	-6.52091	-8.82103	3.02072	0.0876812
RMD1-180	180	-6.61374	-8.83771	3.03522	0.0913043
RMD1-181	181	-6.5693	-8.6826	3.04971	0.0949275
RMD1-182	182	-6.85642	-8.68513	3.0642	0.095
RMD1-183	183	-6.90901	-8.94765	3.07435	0.095
RMD1-184	184	-6.8929	-9.14555	3.08319	0.0957971
RMD1-185	185	-6.56407	-8.99763	3.09768	0.0994203
RMD1-186	186	-6.79653	-8.8593	3.11217	0.1
RMD1-187	187	-6.95588	-9.08659	3.12333	0.101667
RMD1-188	188	-6.10201	-8.46476	3.13115	0.105
RMD1-189	189	-5.85384	-8.77194	3.14554	0.105
RMD1-190	190	-6.19866	-8.61163	3.16	0.1025
RMD1-191	191	-6.44518	-8.59502	3.17225	0.1
RMD1-192	192	-5.59376	-7.75264	3.17949	0.1
RMD1-193	193	-6.18946	-7.88631	3.19348	0.1
RMD1-194	194	-6.15871	-8.28206	3.20399	0.0980072
RMD1-195	195	-5.3257	-7.5781	3.21246	0.0943841
RMD1-196	196	-6.09212	-7.94405	3.22696	0.0907609
RMD1-197	197	-5.7054	-7.8581	3.24145	0.0871377
RMD1-198	198	-6.10495	-7.98096	3.25297	0.082029
RMD1-199	199	-6.44009	-8.02209	3.26043	0.0748913
RMD1-200	200	-5.53492	-8.0445	3.27493	0.0712681
RMD1-201	201	-5.04867	-7.1254	3.28942	0.0676449
RMD1-202	202	-4.81572	-7.37824	3.30391	0.0630435
RMD1-203	203	-5.59618	-8.41257	3.31841	0.0557971
RMD1-204	204	-5.37619	-8.27916	3.33935	0.055
RMD1-205	205	-4.10258	-7.68435	3.35739	0.0605435
RMD1-206	206	-4.40818	-8.00469	3.37188	0.071413
RMD1-207	207	-6.49627	-7.72073	3.38638	0.0822826
RMD1-208	208	-5.81403	-8.67808	3.40087	0.0931522
RMD1-209	209	-5.83931	-8.14048	3.41532	0.102662
RMD1-210	210	-4.92372	-7.57309	3.42971	0.109856
RMD1-211	211	-4.97627	-7.65983	3.4513	0.113551
RMD1-212	212	-5.5262	-7.10167	3.4687	0.119348
RMD1-213	213	-5.65549	-8.69768	3.48319	0.125797
RMD1-214	214	-5.94125	-8.01155	3.49768	0.12942
RMD1-215	215	-5.61096	-8.26756	3.51217	0.136087
RMD1-216	216	-5.99235	-8.43208	3.52333	0.141667
RMD1-217	217	-6.85708	-8.79066	3.53116	0.145
RMD1-218	218	-6.1236	-8.51118	3.54565	0.145
RMD1-219	219	-6.52436	-8.72843	3.56014	0.147536
RMD1-220	220	-6.94741	-9.38362	3.57464	0.151159
RMD1-221	221	-6.48029	-8.18424	3.58913	0.154783
RMD1-222	222	-7.49346	-7.64717	3.60362	0.158406
RMD1-223	223	-6.79049	-8.20296	3.61812	0.162029
RMD1-224	224	-6.64326	-8.29155	3.63261	0.164348
RMD1-225	225	-6.73673	-8.26624	3.6471	0.160725
RMD1-226	226	-5.64098	-8.02948	3.66159	0.162899
RMD1-227	227	-5.46397	-7.94326	3.67609	0.163478
RMD1-228	228	-6.22312	-8.45766	3.69029	0.159856
RMD1-229	229	-7.13265	-9.2075	3.69748	0.156259
RMD1-230	230	-5.66084	-8.53069	3.70942	0.157355
RMD1-231	231	-4.87892	-7.49161	3.72391	0.159022
RMD1-232	232	-4.72152	-8.05426	3.73841	0.155399
RMD1-233	233	-4.6898	-7.50269	3.7529	0.151775
RMD1-234	234	-6.92755	-7.36717	3.76739	0.146304
RMD1-235	235	-5.97661	-8.40361	3.78188	0.139529
RMD1-236	236	-5.66108	-9.32773	3.79638	0.135906
RMD1-237	237	-6.9088	-8.32873	3.81087	0.132283
RMD1-238	238	-6.99898	-9.42048	3.82536	0.127319
RMD1-239	239	-7.02399	-9.46283	3.83986	0.120072
RMD1-240	240	-6.69635	-8.67462	3.85435	0.112826
RMD1-241	241	-6.46701	-8.78357	3.86884	0.11
RMD1-242	242	-6.3948	-8.58675	3.88333	0.108333
RMD1-243	243	-6.0722	-8.54967	3.89783	0.101087
RMD1-244	244	-6.61044	-8.3526	3.91232	0.0907609
RMD1-245	245	-6.67222	-8.88746	3.92681	0.0798913
RMD1-246	246	-5.93685	-8.53241	3.9413	0.0690217
RMD1-247	247	-6.8369	-7.91969	3.9558	0.0581522
RMD1-248	248	-6.61561	-8.3552	3.97543	0.0575725
RMD1-249	249	-6.78683	-8.30723	3.9995	0.0671223
RMD1-250	250	-6.5189	-8.61164	4.02827	0.088705
RMD1-251	251	-6.79303	-8.21089	4.05043	0.110435
RMD1-252	252	-6.80038	-8.85696	4.06812	0.128116
RMD1-253	253	-6.26001	-8.01246	4.08391	0.142609
RMD1-254	254	-6.07527	-8.2976	4.10565	0.157101
RMD1-255	255	-5.55091	-8.44177	4.12739	0.168696
RMD1-256	256	-4.92504	-6.96886	4.14913	0.179565
RMD1-257	257	-5.79468	-7.93077	4.17058	0.190435
RMD1-258	258	-6.43903	-8.37634	4.18507	0.201304
RMD1-259	259	-6.53654	-8.54195	4.20435	0.212174
RMD1-260	260	-5.92335	-8.12528	4.22609	0.221014
RMD1-261	261	-6.62274	-8.23128	4.24783	0.224638
RMD1-262	262	-6.0769	-7.95511	4.26304	0.234783
RMD1-263	263	-6.09047	-8.36113	4.2813	0.243768
RMD1-264	264	-5.03661	-7.78913	4.30304	0.251014
RMD1-265	265	-5.09881	-8.30787	4.32478	0.258261
RMD1-266	266	-6.70014	-8.03119	4.34101	0.265507
RMD1-267	267	-6.67652	-8.33754	4.35826	0.272754
RMD1-268	268	-6.41742	-8.48742	4.38	0.28
RMD1-269	269	-6.90973	-8.12705	4.40174	0.283623
RMD1-270	270	-6.21688	-8.53738	4.41892	0.28723
RMD1-271	271	-6.35836	-7.84911	4.435	0.290833
RMD1-272	272	-6.67602	-8.61245	4.45674	0.294457
RMD1-273	273	-6.3081	-8.89927	4.47848	0.29808
RMD1-274	274	-5.9802	-8.27228	4.50022	0.3
RMD1-275	275	-6.26862	-8.77631	4.52196	0.300326
RMD1-276	276	-5.01321	-8.50412	4.5437	0.303949
RMD1-277	277	-4.73388	-8.08644	4.56029	0.305
RMD1-278	278	-5.01054	-8.13322	4.57717	0.306196
RMD1-279	279	-5.27299	-8.60236	4.59891	0.309819
RMD1-280	280	-4.87846	-7.51804	4.62754	0.313442
RMD1-281	281	-5.40381	-8.25521	4.65239	0.317065
RMD1-282	282	-6.38845	-9.18238	4.67413	0.32
RMD1-283	283	-5.56582	-7.97167	4.69587	0.32
RMD1-284	284	-5.26049	-8.11461	4.72348	0.32
RMD1-285	285	-4.47968	-7.80122	4.75246	0.321558
RMD1-286	286	-4.66523	-8.1894	4.78145	0.325181
RMD1-287	287	-4.79335	-8.19749	4.81043	0.328804
RMD1-288	288	-6.11307	-8.76516	4.83942	0.332428
RMD1-289	289	-5.50079	-8.82482	4.8746	0.330827
RMD1-290	290	-6.42061	-9.39603	4.92496	0.316439
RMD1-291	291	-5.64287	-8.70524	4.96913	0.295435
RMD1-292	292	-5.54699	-8.75318	5.00884	0.271812
RMD1-293	293	-6.01182	-9.27307	5.04507	0.247464
RMD1-294	294	-5.81252	-8.9108	5.0813	0.229348
RMD1-295	295	-5.37909	-8.76114	5.11754	0.200217
RMD1-296	296	-5.19826	-8.3762	5.15377	0.167609
RMD1-297	297	-6.11812	-8.40788	5.19	0.135
RMD1-298	298	-6.34357	-8.73129	5.24072	0.0987681
RMD1-299	299	-7.20323	-9.13563	5.27797	0.0692754
RMD1-300	300	-6.73924	-8.81961	5.30522	0.05
RMD1-301	301	-7.00502	-9.06685	5.32696	0.05
RMD1-302	302	-6.55122	-8.85218	5.34246	0.0562319
RMD1-303	303	-5.79985	-8.41606	5.36043	0.0652174
RMD1-304	304	-6.15703	-8.58201	5.38145	0.0753623
RMD1-305	305	-6.42702	-8.44732	5.39594	0.0789855
RMD1-306	306	-7.42131	-9.00354	5.41043	0.0852174
RMD1-307	307	-7.4962	-9.01787	5.42493	0.0912319
RMD1-308	308	-7.27178	-8.79148	5.43942	0.0948551
RMD1-309	309	-8.44615	-9.75724	5.45391	0.0984783
RMD1-310	310	-6.87809	-8.74302	5.46835	0.102086
RMD1-311	311	-6.04501	-8.36856	5.48275	0.105688
RMD1-312	312	-7.22583	-9.18643	5.49725	0.109312
RMD1-313	313	-7.10586	-9.14709	5.51174	0.11
RMD1-314	314	-7.55022	-9.48942	5.52623	0.11
RMD1-315	315	-7.24931	-9.27397	5.54072	0.110181
RMD1-316	316	-6.21136	-9.0544	5.55522	0.113804
RMD1-317	317	-7.07432	-9.26485	5.56971	0.112572
RMD1-318	318	-7.20919	-9.69888	5.5842	0.11
RMD1-319	319	-7.27551	-9.66554	5.5987	0.11
RMD1-320	320	-7.53108	-9.22258	5.61319	0.106703
RMD1-321	321	-7.58388	-9.12795	5.62768	0.105
RMD1-322	322	-7.37443	-8.79689	5.64217	0.104457
RMD1-323	323	-7.36095	-8.66278	5.65667	0.100833
RMD1-324	324	-6.24223	-8.20998	5.67116	0.0944203
RMD1-325	325	-6.28445	-8.95066	5.68565	0.088587
RMD1-326	326	-6.91076	-8.94326	5.70022	0.0849638
RMD1-327	327	-6.77874	-9.56341	5.72196	0.0813406
RMD1-328	328	-6.8227	-9.10098	5.7437	0.0822826
RMD1-329	329	-6.91818	-9.0421	5.76543	0.089529
RMD1-330	330	-6.15757	-8.90734	5.78717	0.107645
RMD1-331	331	-5.84009	-8.25427	5.80878	0.125647
RMD1-332	332	-6.10884	-8.78444	5.83043	0.141957
RMD1-333	333	-6.37735	-8.91496	5.85217	0.156087
RMD1-334	334	-6.66001	-8.44498	5.87391	0.166957
RMD1-335	335	-6.59344	-8.86755	5.89043	0.175217
RMD1-336	336	-6.0306	-8.33868	5.90739	0.183696
RMD1-337	337	-6.32842	-8.65679	5.92913	0.194565
RMD1-338	338	-6.82643	-9.021	5.95087	0.201957
RMD1-339	339	-6.67367	-9.05122	5.97261	0.211304
RMD1-340	340	-6.72931	-9.21144	5.9929	0.220725
RMD1-341	341	-6.95047	-8.9039	6.00739	0.224348
RMD1-342	342	-6.46548	-8.58366	6.02783	0.233913
RMD1-343	343	-6.47024	-8.70759	6.04957	0.241594
RMD1-344	344	-6.90691	-8.78705	6.07087	0.245435
RMD1-345	345	-6.98862	-8.885	6.08536	0.252681
RMD1-346	346	-6.65132	-8.81115	6.10478	0.257464
RMD1-347	347	-6.33065	-8.3069	6.12435	0.262174
RMD1-348	348	-6.86319	-8.8738	6.13884	0.26942
RMD1-349	349	-7.00278	-8.84098	6.16	0.27
RMD1-350	350	-6.78371	-8.67242	6.17777	0.271942
RMD1-351	351	-7.34438	-9.14201	6.19326	0.275543
RMD1-352	352	-6.97372	-9.16843	6.215	0.279167
RMD1-353	353	-7.0003	-8.78249	6.23116	0.28
RMD1-354	354	-6.62258	-8.776	6.24848	0.281413
RMD1-355	355	-6.52373	-8.77967	6.27014	0.285
RMD1-356	356	-6.32125	-8.98451	6.28464	0.285
RMD1-357	357	-6.32926	-9.13991	6.3037	0.285
RMD1-358	358	-6.3674	-8.82699	6.32362	0.284094
RMD1-359	359	-6.28822	-8.93245	6.33812	0.280471
RMD1-360	360	-6.27026	-9.14492	6.35891	0.28
RMD1-361	361	-5.99884	-8.66725	6.3771	0.28
RMD1-362	362	-6.32576	-9.04573	6.39239	0.28
RMD1-363	363	-5.87601	-9.01434	6.41413	0.28
RMD1-364	364	-6.68891	-9.35967	6.43058	0.27471
RMD1-365	365	-6.83532	-9.62181	6.44761	0.268732
RMD1-366	366	-6.34615	-8.84448	6.46935	0.265109
RMD1-367	367	-6.76968	-9.11097	6.49109	0.257971
RMD1-368	368	-7.19321	-9.37746	6.50855	0.252862
RMD1-369	369	-6.85484	-9.32252	6.52457	0.248478
RMD1-370	370	-7.38265	-9.07608	6.5463	0.241232
RMD1-371	371	-7.31685	-9.48891	6.56194	0.237014
RMD1-372	372	-7.24977	-9.30892	6.57957	0.233406
RMD1-373	373	-6.88462	-9.47033	6.60087	0.229565
RMD1-374	374	-6.48618	-9.06326	6.61536	0.222319
RMD1-375	375	-6.43688	-8.91466	6.63478	0.215072
RMD1-376	376	-6.98548	-9.35261	6.65652	0.207826
RMD1-377	377	-7.07008	-9.48001	6.67826	0.20058
RMD1-378	378	-7.45437	-9.47906	6.69333	0.193333
RMD1-379	379	-6.97072	-9.59225	6.71174	0.186087
RMD1-380	380	-6.82606	-9.55562	6.73348	0.178261
RMD1-381	381	-6.87887	-9.47766	6.75522	0.167391
RMD1-382	382	-6.85839	-9.19405	6.77696	0.153696
RMD1-383	383	-6.63095	-8.76366	6.7987	0.139203
RMD1-384	384	-6.92917	-9.59434	6.82058	0.124783
RMD1-385	385	-7.53557	-9.62311	6.84957	0.113913
RMD1-386	386	-7.03954	-9.61919	6.86928	0.107681
RMD1-387	387	-7.18395	-9.51455	6.88377	0.105942
RMD1-388	388	-7.12213	-9.60428	6.89826	0.109565
RMD1-389	389	-7.2267	-9.29283	6.90638	0.11
RMD1-390	390	-7.42781	-9.64446	6.9136	0.11
RMD1-391	391	-7.13119	-9.42498	6.92159	0.110399
RMD1-392	392	-7.17569	-9.53391	6.93609	0.114022
RMD1-393	393	-7.06708	-9.03972	6.94529	0.115
RMD1-394	394	-7.4983	-9.46405	6.95254	0.116268
RMD1-395	395	-7.29057	-9.62678	6.95978	0.119891
RMD1-396	396	-7.23714	-9.72214	6.96703	0.12
RMD1-397	397	-7.08084	-9.37851	6.97428	0.122138
RMD1-398	398	-7.36077	-9.51173	6.98152	0.125
RMD1-399	399	-7.62093	-9.68067	6.98877	0.125
RMD1-400	400	-7.71603	-10.201	6.99601	0.125
RMD1-401	401	-7.55656	-9.80214	7.00326	0.125
RMD1-402	402	-7.56617	-9.47006	7.01051	0.125507
RMD1-403	403	-7.53455	-9.72497	7.01775	0.132754
RMD1-404	404	-7.46044	-9.51893	7.025	0.135
RMD1-405	405	-7.14348	-9.19534	7.03225	0.135
RMD1-406	406	-7.51078	-9.73835	7.03949	0.135
RMD1-407	407	-7.60387	-9.79031	7.04674	0.135
RMD1-408	408	-7.17535	-9.23572	7.05399	0.135
RMD1-409	409	-7.24024	-9.40614	7.06123	0.135
RMD1-410	410	-7.35268	-9.48163	7.06848	0.135
RMD1-411	411	-7.0084	-9.36717	7.07568	0.135
RMD1-412	412	-7.45007	-9.47623	7.0829	0.135
RMD1-413	413	-7.39087	-9.4716	7.09014	0.135072
RMD1-414	414	-7.52722	-9.5943	7.09739	0.138696
RMD1-415	415	-7.25377	-9.33167	7.10464	0.14
RMD1-416	416	-7.25529	-9.59996	7.11188	0.139058
RMD1-417	417	-6.99954	-9.17733	7.11913	0.135435
RMD1-418	418	-7.38683	-9.81629	7.13275	0.135
RMD1-419	419	-7.50976	-9.6334	7.14362	0.133188
RMD1-420	420	-7.60488	-9.44228	7.15087	0.13
RMD1-421	421	-7.58085	-9.16596	7.15812	0.13
RMD1-422	422	-7.37272	-9.05713	7.16536	0.13
RMD1-423	423	-7.78186	-10.0751	7.17261	0.13
RMD1-424	424	-7.44191	-9.78185	7.17986	0.13
RMD1-425	425	-7.40196	-9.81678	7.1871	0.126449
RMD1-426	426	-7.4791	-9.44103	7.19435	0.125
RMD1-427	427	-7.25548	-9.48212	7.20159	0.125
RMD1-428	428	-7.0276	-9.57852	7.20884	0.125
RMD1-429	429	-7.27502	-9.60433	7.21609	0.121957
RMD1-430	430	-7.66905	-9.91745	7.22333	0.118333
RMD1-431	431	-7.94485	-9.82632	7.23058	0.115
RMD1-432	432	-7.38734	-9.30906	7.23777	0.115
RMD1-433	433	-7.24693	-9.55018	7.245	0.1125
RMD1-434	434	-7.29131	-9.43163	7.25225	0.11
RMD1-435	435	-7.29381	-9.27555	7.25949	0.11
RMD1-436	436	-7.85045	-10.0677	7.26674	0.10663
RMD1-437	437	-7.47867	-9.22956	7.27399	0.105
RMD1-438	438	-7.53864	-9.44694	7.28246	0.104384
RMD1-439	439	-7.52055	-9.43256	7.29696	0.100761
RMD1-440	440	-7.02364	-9.33547	7.30572	0.0971377
RMD1-441	441	-7.23315	-9.08083	7.31297	0.0935145
RMD1-442	442	-7.6138	-9.48985	7.32043	0.09
RMD1-443	443	-7.22399	-9.02057	7.33493	0.09
RMD1-444	444	-7.45397	-8.904	7.34471	0.09
RMD1-445	445	-6.72305	-8.97979	7.35783	0.0909783
RMD1-446	446	-7.63599	-9.21463	7.38681	0.0946014
RMD1-447	447	-7.27794	-9.24597	7.4158	0.101449
RMD1-448	448	-7.24141	-9.25457	7.44109	0.110543
RMD1-449	449	-7.25913	-8.99467	7.46283	0.120471
RMD1-450	450	-7.42332	-9.15954	7.48457	0.124094
RMD1-451	451	-7.24602	-9.37599	7.50619	0.130396
RMD1-452	452	-7.35171	-9.45439	7.52783	0.137609
RMD1-453	453	-7.66754	-9.65549	7.54957	0.144855
RMD1-454	454	-7.46377	-9.40456	7.57841	0.141449
RMD1-455	455	-6.94662	-8.96825	7.60304	0.142174
RMD1-456	456	-7.35246	-9.30003	7.62478	0.145
RMD1-457	457	-7.21285	-8.81696	7.64652	0.145
RMD1-458	458	-7.08217	-8.83516	7.66826	0.141957
RMD1-459	459	-7.28186	-9.0224	7.69	0.14
RMD1-460	460	-7.29552	-9.10032	7.71174	0.13942
RMD1-461	461	-7.41176	-9.39917	7.73348	0.132174
RMD1-462	462	-7.30636	-9.21155	7.75522	0.124928
RMD1-463	463	-7.20095	-9.02394	7.77928	0.117681
RMD1-464	464	-6.97558	-8.84878	7.80826	0.110435
RMD1-465	465	-6.72106	-9.1223	7.83043	0.103188
RMD1-466	466	-6.73111	-9.63648	7.85623	0.095942
RMD1-467	467	-6.77482	-9.186	7.88261	0.0893478
RMD1-468	468	-6.53519	-8.9144	7.8971	0.0857246
RMD1-469	469	-6.89342	-9.29669	7.91159	0.085
RMD1-470	470	-7.37457	-9.9719	7.92304	0.085
RMD1-471	471	-6.49201	-9.02095	7.93029	0.085
RMD1-472	472	-6.67429	-9.06544	7.93748	0.085
RMD1-473	473	-6.78337	-9.06298	7.94471	0.0826449
RMD1-474	474	-6.81066	-9.53652	7.95196	0.08
RMD1-475	475	-6.5904	-9.74923	7.9592	0.08
RMD1-476	476	-6.37784	-9.16211	7.96645	0.0832246
RMD1-477	477	-6.06352	-8.79176	7.9737	0.0831522
RMD1-478	478	-5.77809	-8.49769	7.98188	0.08
RMD1-479	479	-7.04166	-9.26767	7.99638	0.08
RMD1-480	480	-6.79417	-9.72791	8.00543	0.08
RMD1-481	481	-7.02683	-9.13104	8.01268	0.08
RMD1-482	482	-7.24428	-9.42753	8.01993	0.08
RMD1-483	483	-6.96609	-9.26751	8.02717	0.083587
RMD1-484	484	-7.08286	-9.36989	8.03442	0.085
RMD1-485	485	-6.98762	-9.30752	8.04333	0.085
RMD1-486	486	-7.55573	-9.65805	8.05783	0.085
RMD1-487	487	-7.19367	-9.07813	8.06616	0.085
RMD1-488	488	-6.78688	-9.25868	8.07341	0.085
RMD1-489	489	-7.07004	-9.16571	8.08065	0.0853261
RMD1-490	490	-7.04141	-9.17572	8.0879	0.0889493
RMD1-491	491	-7.04492	-9.35011	8.09514	0.09
RMD1-492	492	-6.69166	-9.24712	8.10237	0.09
RMD1-493	493	-6.78286	-9.28899	8.10957	0.09
RMD1-494	494	-7.01151	-9.08583	8.11681	0.09
RMD1-495	495	-6.66678	-9.27948	8.12406	0.092029
RMD1-496	496	-6.87859	-9.0997	8.13261	0.0956522
RMD1-497	497	-5.79443	-9.04262	8.1471	0.0992754
RMD1-498	498	-6.2311	-8.71802	8.17319	0.102899
RMD1-499	499	-6.48446	-8.74336	8.19913	0.108043
RMD-500	500	-6.21369	-8.56667	8.22087	0.11529
RMD-501	501	-6.07583	-8.5836	8.24261	0.122536
RMD-502	502	-6.60202	-9.0539	8.26435	0.129783
RMD-503	503	-6.33002	-8.66489	8.28609	0.137029
RMD-504	504	-6.76339	-8.96748	8.30783	0.144275
RMD-505	505	-6.83665	-9.24161	8.32957	0.151522
RMD-506	506	-6.46688	-8.86773	8.3513	0.156884
RMD-507	507	-6.67577	-8.95953	8.37304	0.160507
RMD-508	508	-6.72552	-8.85183	8.39478	0.16413
RMD-509	509	-6.63815	-8.75003	8.41101	0.165
RMD-510	510	-6.60944	-8.82106	8.42826	0.166377
RMD-511	511	-6.42357	-8.7849	8.45	0.17
RMD-512	512	-6.54608	-8.62463	8.47158	0.166403
RMD-513	513	-6.75968	-9.02698	8.48884	0.16721
RMD-514	514	-6.44411	-9.11263	8.505	0.169167
RMD-515	515	-6.6879	-9.16622	8.52674	0.165543
RMD-516	516	-6.49931	-8.90773	8.54848	0.16192
RMD-517	517	-6.4305	-9.04006	8.57022	0.16
RMD-518	518	-6.63741	-9.34778	8.59196	0.159348
RMD-519	519	-6.64286	-9.11493	8.6137	0.152101
RMD-520	520	-6.61118	-9.07878	8.63543	0.147428
RMD-521	521	-6.20651	-8.77285	8.65957	0.143804
RMD-522	522	-6.62603	-8.93492	8.68855	0.140181
RMD-523	523	-6.36145	-8.51462	8.71065	0.14
RMD-524	524	-6.55376	-8.76567	8.73239	0.13587
RMD1-525	525	-5.60061	-9.79909	8.75275	0.130688
RMD-526	526	-6.93367	-9.43176	8.76725	0.134312
RMD-527	527	-7.34972	-9.755	8.78174	0.135
RMD-528	528	-7.57148	-9.71371	8.79935	0.133442
RMD-529	529	-7.24973	-8.90235	8.82109	0.130362
RMD1-530	530	-6.92152	-9.96821	8.84283	0.137609
RMD1-531	531	-7.4653	-10.1576	8.85971	0.137572
RMD1-532	532	-6.72824	-9.46625	8.87626	0.136043
RMD1-533	533	-6.69675	-9.13827	8.89784	0.13964
RMD1-534	534	-6.37927	-8.97569	8.91304	0.14
RMD1-535	535	-6.85843	-9.03698	8.92754	0.143768
RMD1-536	536	-6.50648	-9.13237	8.94203	0.15
RMD1-537	537	-6.81157	-8.99629	8.95652	0.15
RMD1-538	538	-5.40795	-9.58286	8.96551	0.155507
RMD1-539	539	-6.16016	-9.10933	8.97551	0.16
RMD1-540	540	-6.71414	-8.97159	8.99	0.16
RMD1-541	541	-6.57504	-8.91235	9.00449	0.16
RMD1-542	542	-7.11881	-8.79716	9.01899	0.16
RMD1-543	543	-6.78822	-9.60309	9.03348	0.16
RMD1-544	544	-6.32853	-8.7708	9.04797	0.16
RMD1-545	545	-6.3263	-8.70207	9.06246	0.16
RMD1-546	546	-6.787	-9.013	9.07348	0.16
RMD1-547	547	-6.39338	-9.14135	9.08145	0.16
RMD1-548	548	-6.21518	-8.63489	9.09594	0.16
RMD1-549	549	-6.29853	-9.35724	9.11043	0.157391
RMD1-550	550	-6.74565	-8.92348	9.12493	0.153768
RMD1-551	551	-6.08373	-9.89409	9.13942	0.150145
RMD1-552	552	-6.11414	-9.18525	9.15381	0.15
RMD1-553	553	-6.37005	-9.32331	9.16826	0.147935
RMD1-554	554	-6.31313	-9.81945	9.18275	0.145688
RMD1-555	555	-7.17768	-8.97802	9.19725	0.149312
RMD1-556	556	-6.42527	-9.98674	9.21761	0.147065
RMD1-557	557	-6.59945	-9.55924	9.23623	0.148116
RMD1-558	558	-6.88017	-9.24789	9.25072	0.155362
RMD1-559	559	-6.94609	-10.0063	9.26522	0.162609
RMD1-560	560	-7.04048	-9.15941	9.27971	0.169855
RMD1-561	561	-7.08548	-9.411	9.2942	0.177101
RMD1-562	562	-7.13049	-9.6626	9.3087	0.184348
RMD1-563	563	-7.40318	-9.97421	9.32319	0.191594
RMD1-564	564	-6.92615	-10.1449	9.33768	0.198841
RMD1-565	565	-6.24209	-9.92985	9.35217	0.206087
RMD1-566	566	-5.85713	-9.13044	9.36667	0.213333
RMD1-567	567	-6.57123	-9.20247	9.38116	0.22058
RMD1-568	568	-5.84704	-9.92306	9.39565	0.227826
RMD1-569	569	-5.71154	-9.42901	9.41014	0.235072
RMD1-570	570	-6.23382	-9.58143	9.42464	0.242319
RMD1-571	571	-5.85044	-9.43045	9.43913	0.249565
RMD1-572	572	-5.46706	-9.27947	9.45362	0.256812
RMD1-573	573	-5.84728	-8.98716	9.46812	0.264058
RMD1-574	574	-5.61229	-9.07511	9.48261	0.271304
RMD1-575	575	-5.88669	-8.90234	9.4971	0.278551
RMD1-576	576	-5.35492	-8.77628	9.51159	0.285797
RMD1-577	577	-5.63929	-9.33923	9.52609	0.293043
RMD1-578	578	-4.65603	-8.9193	9.54058	0.30029
RMD1-579	579	-5.68357	-8.47327	9.55507	0.307536
RMD1-580	580	-5.47144	-9.1247	9.56957	0.314783
RMD1-581	581	-4.69106	-8.5427	9.58406	0.322029
RMD1-582	582	-5.12333	-8.83814	9.59855	0.329275
RMD1-583	583	-5.13306	-8.93588	9.61304	0.336522
RMD1-584	584	-5.14279	-9.03362	9.62754	0.343768
RMD1-585	585	-5.16116	-8.97894	9.64203	0.351014
RMD1-586	586	-5.40181	-8.86639	9.65652	0.358261
RMD1-587	587	-5.64245	-8.75384	9.67101	0.365507
RMD1-588	588	-5.44249	-8.37906	9.68551	0.372754
RMD1-589	589	-5.12552	-8.68976	9.7	0.38
RMD1-590	590	-4.80855	-9.00047	9.71449	0.387246
		-4.10258	-6.96886	max	0.387246
		-8.44615	-10.8593	min	0.05
		-6.59302	-8.93618	mean	0.150138
			0.544501
